# Supplementary material for: Synergistic Effect of Co3(HPO4)2(OH)2 Cocatalyst and Al2O3 Passivation Layer on BiVO4 Photoanode for Enhanced Photoelectrochemical Water Oxidation
Source: Molecules. 2024 Feb 1;29(3):683. doi: 10.3390/molecules29030683 (PMC10856029; doi:10.3390/molecules29030683)
Supplement: Supplementary file 1 [file molecules-29-00683-s001.zip]

Archive with 1 entries (1 files):
- molecules-2823587-supplementary.pdf
